# Supplementary material for: Dietary fibre directs microbial tryptophan metabolism via metabolic interactions in the gut microbiota
Source: Nat Microbiol. 2024 Jun 25;9(8):1964–78. doi: 10.1038/s41564-024-01737-3 (PMC11306097; doi:10.1038/s41564-024-01737-3)
Supplement: Supplementary file 3 — Metabolite source data. [file 41564_2024_1737_MOESM3_ESM.xlsx]

## Sheet: Fig. 1b
Tryptophan supplementation in the growth medium (+Trp %)			Trp (mM)				ILA (mM)				IPA (mM)
			Biological Replicate				Biological Replicate				Biological Replicate
			Replicate 1	Replicate 2	Replicate 3	Replicate 4	Replicate 1	Replicate 2	Replicate 3	Replicate 4	Replicate 1	Replicate 2	Replicate 3	Replicate 4
	Trp-0.02%	Control	1.3427	2.04777	2.559		0	0	0		0.000195269	0	0
		C. spo	0.045308	0.048197	0.138	0.1525	0		0.005924	0.006493	1.85668	3.0005	1.81	1.78
	Trp-0.05%	Control	3.95883	4.02872	6.0223		0	0	0		0	0	0
		C. spo	0.236355	0.247125	0.262893	0.276526	0.0065811	0	0.012462	0.011002	8.50253	8.97385	4.08315
	Trp-0.1%	Control	9.90323	9.94443	9.83806		0	0	0		0	0	0
		C. spo	0.749143	0.685929	0.521316	0.510395	0.0206558	0.0190561	0.01954	0.021572	17.4814	15.9344	6.8946
	Trp-0.2%	Control	21.9116	21.4114	18.251		0	0	0		0	0	0
		C. spo	2.08994	1.62342	0.965388	1.05445	0.0612321	0.0505339	0.038002	0.03926	24.7646	22.7053	8.99292

## Sheet: Fig. 1c
Tryptophan supplementation in the growth medium (+Trp %)			Trp (mM)			ILA (mM)			IAcrA (mM)			IPA (mM)
			Biological Replicate			Biological Replicate			Biological Replicate			Biological Replicate
			Replicate 1	Replicate 2	Replicate 3	Replicate 1	Replicate 2	Replicate 3	Replicate 1	Replicate 2	Replicate 3	Replicate 1	Replicate 2	Replicate 3
	Trp-0.02%	Control	1.3427	2.04777	2.559	0.00017907	0	0	0	0	0	0.000195269	0	0
		P. anaero.	1.17118	1.11789	1.3756	0.266328	0.347282	0.136027	0.256327	0.144206	0.05501	2.57561	2.35154	1.0822
	Trp-0.05%	Control	3.95883	4.02872	6.0223	0	0	0	0	0	0.000212	0	0	0
		P. anaero.	2.37733	3.09254	3.38519	0.579011	0.695929	0.808029	0.259165	0.401278	0.390332	3.62129	5.12788	5.05182
	Trp-0.1%	Control	9.90323	9.94443	9.83806	0	0	0	0	0	0	0	0	0
		P. anaero.	8.18168	8.44856	8.27477	1.55528	1.66184	1.52373	0.718159	0.787577	0.69766	8.98265	8.92444	8.46515
	Trp-0.2%	Control	21.9116	21.4114	18.251	0	0	0	0	0	0.000192	0	0	0
		P. anaero.	14.4255	18.1017	23.7561	2.26361	2.7131	3.57111	1.00408	1.30607	1.42247	11.91	14.3839	18.1173

## Sheet: Fig. 1d
Tryptophan supplementation in the growth medium (+Trp %)		Trp (fold change)						ILA (fold change)						IPA (fold change)
		Six independent infant fecal samples						Six independent infant fecal samples						Six independent infant fecal samples
		4.1	25.11	23.11	17.9	9.11	12.11	4.1	25.11	23.11	17.9	9.11	12.11	4.1	25.11	23.11	17.9	9.11	12.11
	No Trp	1	1.00001	1	1	1	1	1.00016	1.00011	1	1.00002	1.00003	1	n/d	n/d	1.00001	1.00011	n/d	n/d
	Trp-0.05%	4.17278	3.39829	3.87677	3.60193	4.19903	4.42754	1.66033	1.93526	5.20099	3.82991	3.07377	3.13094	n/d	n/d	9.32375	4.3306	n/d	n/d	n/d-Not detected
	Trp-0.1%	11.4218	11.7637	10.8112	11.102	9.97685	13.6027	6.25681	4.90962	9.10194	9.1295	6.00417	7.26324	n/d	n/d	12.1414	5.748	n/d	n/d
	Trp-0.2%	26.0761	23.0915	22.8094	24.0435	23.6597	24.0382	12.6869	7.97215	16.3884	13.5033	17.8929	9.85679	n/d	n/d	11.1143	10.0052	n/d	n/d
