# Supplementary material for: Dietary fibre directs microbial tryptophan metabolism via metabolic interactions in the gut microbiota
Source: Nat Microbiol. 2024 Jun 25;9(8):1964–78. doi: 10.1038/s41564-024-01737-3 (PMC11306097; doi:10.1038/s41564-024-01737-3)
Supplement: Supplementary file 4 — Metabolite source data. [file 41564_2024_1737_MOESM4_ESM.xlsx]

## Sheet: Fig. 2b-d
Glucose, maltose and cellobiose supplementation in the growth medium (+GMC %)			Indole (µM)			Tryptophan (µM)			ILA (µM)
			Biological Replicate of 23.11 fecal sample			Biological Replicate of 23.11 fecal sample			Biological Replicate of 23.11 fecal sample
			Replicate 1	Replicate 2	Replicate 3	Replicate 1	Replicate 2	Replicate 3	Replicate 1	Replicate 2	Replicate 3
	GMC-0.05%		256.275	138.889	232.73	3.31284	0	202.882	11.9074	0	10.5019
	GMC-0.1%		191.879	122.878	190.972	63.9916	8.76253	193.258	17.8673	58.4894	21.108
	GMC-0.2%		6.79584	21.296	24.06	1213.49	726.423	666.252	39.1859	84.1834	36.27
