# Supplementary material for: Dietary fibre directs microbial tryptophan metabolism via metabolic interactions in the gut microbiota
Source: Nat Microbiol. 2024 Jun 25;9(8):1964–78. doi: 10.1038/s41564-024-01737-3 (PMC11306097; doi:10.1038/s41564-024-01737-3)
Supplement: Supplementary file 5 — Metabolite source data and RT–qPCR data. [file 41564_2024_1737_MOESM5_ESM.xlsx]

## Sheet: Fig. 3a-d
Tryptophan and pectin supplementation in the growth medium		ILA (µM)			IPA (µM)			Indole (µM)			Tryptophan (µM)
		Biological Replicate of 23.11 fecal sample			Biological Replicate of 23.11 fecal sample			Biological Replicate of 23.11 fecal sample			Biological Replicate of 23.11 fecal sample
		Replicate 1	Replicate 2	Replicate 3	Replicate 1	Replicate 2	Replicate 3	Replicate 1	Replicate 2	Replicate 3	Replicate 1	Replicate 2	Replicate 3
	0.02% Trp-No pectin	3.95231	3.71321		422.919	564.831		270.379	246.931	263.828	82.8659	90.5558
	0.02% Trp+ 0.5% pectin	4.79866	4.915	5.36649	505.403	809.248	762.073	183.138	175.207	185.552	221.57	199.25	231.852
	0.05% Trp-No pectin	5.17127	6.80793	5.71508	1610.81	1340.58	1913.92	252.793	272.793	304.517	213.7	487.712	181.031
	0.05% Trp+ 0.5% pectin	11.3778	12.7503	9.08754	1949.38	1697.26	1987.18	160.035	183.483	149.345	702.699	918.85	610.849

## Sheet: Fig. 3e-f
Figure data: Log2-transformed fold-change values of the expression ratios relative to the average of 0.02% Trp condition of genes in E. coli (~1 OD)
		tnaA			araA			araF			rhaA			rhaT			xylA			xylG
	Biological replicate			Biological replicate			Biological replicate			Biological replicate			Biological replicate			Biological replicate			Biological replicate
	Rep1	Rep2	Rep3	Rep1	Rep2	Rep3	Rep1	Rep2	Rep3	Rep1	Rep2	Rep3	Rep1	Rep2	Rep3	Rep1	Rep2	Rep3	Rep1	Rep2	Rep3
0.02 % trp	-0.0894174	0.206559	-0.142154	-0.266115	0.391636	-0.223367	-0.031721	0.255089	-0.271708	-0.11032	0.109246	-0.00729909	-0.212946	0.17513	0.0117247	0.0544997	0.0425454	-0.102261	-0.294012	0.246743	-0.00311392
0.02 % trp + pectin	-0.785928	-1.86929	-0.985096	2.97903	4.18058	3.02135	3.18694	3.5125	3.31784	-0.574159	-1.06327	-0.749257	-0.202396	-1.10721	-0.34098	6.77808	7.00904	6.91326	5.38486	5.50485	5.5876
0.05 % trp	-0.204159	0.352271	-0.0159239	-0.125867	0.191739	-0.0871087	-0.226978	0.0887516	0.113871	-0.284566	0.00589109	0.232562	-0.152179	0.0796182	0.061253	-0.0651654	-0.0489429	0.107715	0.0717539	0.0811293	-0.166243
0.05 % trp + pectin	-1.49657	-2.89007	-0.704068	4.13309	4.12372	3.18355	3.88146	3.1262	3.2796	-0.563522	-1.18697	-0.00549947	-0.370842	-1.43697	0.29388	7.27216	6.6517	6.74928	6.08338	5.8132	5.30721
Statistics data: Expression ratios between the investigated genes and the geometric mean of the reference genes in E. coli (~1 OD)
		tnaA			araA			araF			rhaA			rhaT			xylA			xylG
	Biological replicate			Biological replicate			Biological replicate			Biological replicate			Biological replicate			Biological replicate			Biological replicate
	Rep1	Rep2	Rep3	Rep1	Rep2	Rep3	Rep1	Rep2	Rep3	Rep1	Rep2	Rep3	Rep1	Rep2	Rep3	Rep1	Rep2	Rep3	Rep1	Rep2	Rep3
0.02 % trp	223.619	274.541	215.592	0.341384	0.538574	0.35165	0.916645	1.11825	0.776172	0.180269	0.209902	0.193613	0.438894	0.574357	0.512852	0.199426	0.197781	0.178893	0.0444249	0.0646264	0.0543495
0.02 % trp + pectin	137.987	65.1198	120.194	3.2369	7.44443	3.33325	8.53325	10.6934	9.34368	0.130705	0.0931226	0.115766	0.442115	0.236134	0.401622	21.0757	24.7349	23.1459	2.27582	2.47319	2.61919
0.05 % trp	206.523	303.718	235.306	0.295401	0.368147	0.303445	0.690869	0.859884	0.874987	0.148146	0.181187	0.212012	0.457052	0.536714	0.529925	0.209881	0.212255	0.236601	0.0616444	0.0620463	0.0522696
0.05 % trp + pectin	84.3167	32.0943	146.043	5.65569	5.61908	2.92851	11.9168	7.05998	7.85202	0.1221	0.0792574	0.179762	0.392773	0.187588	0.622648	33.9412	22.0777	23.6226	3.97717	3.29792	2.32232
