# Supplementary material for: Dietary fibre directs microbial tryptophan metabolism via metabolic interactions in the gut microbiota
Source: Nat Microbiol. 2024 Jun 25;9(8):1964–78. doi: 10.1038/s41564-024-01737-3 (PMC11306097; doi:10.1038/s41564-024-01737-3)
Supplement: Supplementary file 6 — Metabolite source data and relative bacterial abundance. [file 41564_2024_1737_MOESM6_ESM.xlsx]

## Sheet: Fig. 4b-d
Group	Animal #	Relative abundance of species in caecum			Caecum Indole conc. (µg/g)		Caecum Indole conc. (µg/g) normalized to Caecum E. coli (relative abundance)
		E. coli	C. sporogenes	B. theta
Normal Trp + Pectin	1	0.220194	0.015326	0.76448	21.1121		96.4631
	2	0.228876	0.011057	0.760067	25.243		110.728
	3	0.522951	0.013775	0.463274	23.866		45.8522
	4	0.475793	0.011229	0.512978	19.7352		41.6345
	5	0.390925	0.007113	0.601962	23.866		61.3383
Normal Trp	6	0.357163	0.275679	0.367158	54.1586		152.256
	7	0.541498	0.037309	0.421192	52.7817		97.7652
	8	0.463314	0.02705	0.509637	69.3049		150.221
	9	0.405696	0.026362	0.567942	54.1586		134.339
	10	0.415236	0.029036	0.555729	55.5356		134.305
High Trp + Pectin	11	0.543021	0.052292	0.404687	30.7507		56.7814
	12	0.553962	0.024321	0.421717	23.866		43.1936
	13	0.456868	0.016568	0.526564	27.9968		61.5056
	14	0.610749	0.060591	0.32866	32.1276		52.7494
	15	0.365378	0.027936	0.606686	32.1276		88.5794
High Trp	16	0.652347	0.077285	0.270368	59.6664		91.6992
	17	0.27094	0.335159	0.393901	67.928		251.446
	18	0.343074	0.050079	0.606847	44.5201		130.466
	19	0.304637	0.037374	0.657989	61.0433		201.221
	20	0.412525	0.038682	0.548793	56.9125		138.492

## Sheet: Fig. 4e-f
Group	Animal #	Serum metabolites					Serum metabolites (µM) normalized to Caecum C. sporogenes (relative abundance)
		Tryptophan (µM)	ILA (µM)	IAcrA (µM)	IPA (µM)		ILA (µM)	IAcrA (µM)	IPA (µM)
Normal Trp + Pectin	1	109.366	1.219	0.374	1.739		244.357	74.9524	348.734
	2	146.534	1.239	0.274	1.175		218.134	48.2591	206.905
	3	178.181	1.513	0.115	1.007		395.867	30.2107	263.486
	4	167.967	1.58	0.235	1.275		123.797	18.4567	99.9239
	5	152.789	1.132	0.281	0.979		178.673	44.4265	154.599
Normal Trp	6	156.942	1.277	0.513	2.31		9.453	3.79492	17.095
	7	156.883	1.04	0.226	1.618		32.87	7.13802	51.1692
	8	171.784	0.946	0.345	1.177		29.805	10.8663	37.0688
	9	165.163	1.014	0.315	1.401		9.57	2.97563	13.2182
	10	135.867	1.266	0.174	0.861		24.977	3.42648	16.9873
High Trp + Pectin	11	370.268	3.417	2.18	5.921		84.488	53.8871	146.39
	12	136.534	1.804	1.005	4.034		200.574	111.677	448.397
	13	185.859	2.119	1.261	3.119		108.816	64.7687	160.141
	14	117.45	1.389	0.83	2.653		85.933	51.3363	164.075
	15	178.47	1.23	0.551	2.062		45.5	20.3805	76.2649
High Trp	16	201.231	2.174	1.24	5.783		15.124	8.62327	40.2291
	17	142.644	1.126	0.504	2.369		3.552	1.59045	7.4738
	18	157.803	1.637	0.455	1.931		4.452	1.23817	5.25209
	19	236.193	1.995	0.737	2.597		15.833	5.84921	20.6065
	20	1151.518*	23,093*	0.853	1.953		217.384*	8.02551	18.3878
		*one value for tryptophan and ILA was excluded from statistical analysis as an extreme outlier
