# Supplementary material for: Dietary fibre directs microbial tryptophan metabolism via metabolic interactions in the gut microbiota
Source: Nat Microbiol. 2024 Jun 25;9(8):1964–78. doi: 10.1038/s41564-024-01737-3 (PMC11306097; doi:10.1038/s41564-024-01737-3)
Supplement: Supplementary file 7 — Metabolite source data and relative bacterial abundance. [file 41564_2024_1737_MOESM7_ESM.xlsx]

## Sheet: Fig. 5a-c
Feces ID	Indole (µM)				Tryptophan (µM)				ILA (µM)
	FibreMix	NoFibre	Pectin		FibreMix	NoFibre	Pectin		FibreMix	NoFibre	Pectin
19	71.6	633.6	93.6		3114,572*		3868,377*		68,11717*		42,56726*
94	303.6	457.6	125.6		3247.59	2052.03	3243.41		64.8091	62.4033	48.0701
115	11.6	389.6	23.6		3560.22	3083.13	3995.43		116.328	10.0814	66.4741
130	7.6	327.6	345.6		3357.69	2967.8	3803.27		72.8475	11.7691	66.4685
198	7.6	575.6	39.6		3691.03	2254.91	3761.11		49.2355	11.3621	49.4397
269	3.6	383.6	27.6		3121.26	2231.38	3716.54		295.108	5.40159	65.7845
306	11.6	491.6	89.6		3534.46	2029	3024.8		125.178	6.45923	54.7127
317	13.6	403.6	35.6		2942.38	2167.21	3618.11		22.586	9.27634	17.6634
388	217.6	485.6	239.6		3031.53	1865.64	2890.55		120.48	13.7455	628.545
					*Tryptophan and ILA for feces ID-19 were excluded from statistical analysis because of missing values (due to technical issues) in the NoFibre category.

## Sheet: Fig. 5e
		Average relative abundance of individual ASVs in faeces across all mice
Sample ID		ASV_0001 (Faecalibacterium prausnitzii)											ASV_0002 (Parabacteroides distasonis)											ASV_0003 (Bacteroides)											ASV_0004 (Bilophila wadsworthia)											ASV_0005 (Enterocloster)
	Mice no.	1	2	3	4	5	6	7	8	9	10	11	1	2	3	4	5	6	7	8	9	10	11	1	2	3	4	5	6	7	8	9	10	11	1	2	3	4	5	6	7	8	9	10	11	1	2	3	4
S1 (Altromin)		38.5028	27.9212	33.4894	41.9948	19.9033	39.1398	43.3308	1.16541	0.17118	21.7991	1.95885	2.34285	3.12074	8.01724	3.08928	1.5429	4.14004	0.922174	1.86665	0.914589	0.764159	0.634258	4.11029	3.66195	8.75	7.35292	0.421126	4.85761	5.30013	12.68	6.92056	6.08143	6.37932	0.390801	0.001947	0.013715	0.428838	0.411931	1.08476	0.636243	0.71319	1.45584	0.213515	0.373206	4.06708	6.91119	7.93299	2.9161
S2 (D10012G)		2.90883	3.63847	19.0228		3.49702	33.0412	7.76697	0.925093	0.443032	5.37329	0.633865	6.32814	7.99348	8.41326		6.65235	2.59048	2.99676	2.15427	4.60893	4.99503	1.78439	7.99749	6.19999	10.772		0.790784	5.14939	3.20698	7.65986	1.84635	5.41451	8.24503	10.1773	0.027889	1.76761		10.1103	2.13181	7.69764	2.30845	9.44749	4.50765	3.03299	8.13183	7.40995	7.07043
S3 (Altromin)		7.75929	19.7163	47.477	43.7957	26.7095	32.7389	0.524859	2.30508	1.44698	0.46377	0.336613	9.44231	10.0039	4.81587	3.6968	2.96559	6.45605	8.35719	1.3758	4.22275	9.88188	2.48452	1.91583	4.84725	3.05538	4.76854	1.20742	4.86321	14.0901	5.71118	14.752	10.9521	11.0862	0.383877	0.500823	0.423431	0.222132	0.371661	0.416292	0.858861	0.339656	0.743509	0.545029	0.815484	5.56977	3.96902	0.506009	3.85569
S4 (-Pectin)		1.70414	0.782434	6.01627	0.334031	1.68818	9.72269	0.586296	1.59047	0.856047	0.723424	0.527039	19.1426	24.8797	28.2314	29.3692	20.3038	12.042	8.52283	6.61754	7.3877	8.55925	7.36829	3.10679	5.6535	5.00255	3.7127	5.81655	2.08654	4.35882	6.18872	3.99247	3.50099	5.7113	7.17319	11.2604	5.7501	5.13034	9.83169	10.1581	9.6692	5.34718	6.89	10.7048	8.57822	2.49095	3.21464	2.22566	1.75806
S5 (-Pectin)		0.627283	0.427223	1.86807	1.66682	4.38368	14.8216	0.188925	0.250443	0.146081	0.350538	0.141732	33.7751	35.5461	21.0162	17.493	21.0385	18.65	7.92056	7.88182	11.797	8.87914	9.33661	2.12139	1.5625	1.63174	1.88088	1.93082	2.35089	2.22423	3.84216	3.16696	1.47986	2.71063	5.97642	10.7627	6.94749	5.02566	7.8028	8.00135	10.3623	9.56162	9.80991	7.01594	9.98819	1.22182	1.71785	1.97929	1.3174
S6 (+Pectin)		0.371105	13.392	31.942	30.7689	1.44398	30.2475	0.932265	0.321076	0.135356	0.35061	0.253068	0.693804	11.3054	3.00014	5.50397	4.26249	3.79302	4.36999	2.57798	3.21581	4.23994	2.73696	10.1973	2.51778	4.63767	17.4303	0.688289	6.01898	5.95047	28.1563	19.7009	6.44144	11.9282	5.06869	5.84201	3.22891	2.75711	4.41567	4.42873	16.623	5.35752	10.8132	7.65363	7.7813	2.05145	1.1392	7.80237	2.55827
S7 (+Pectin)		57.2369	36.8114	5.40076	44.9299	20.3645	22.1334	0.533464	0.93083	0.214265	0.98233	0.207714	1.06491	4.99778	4.2162	2.37568	7.47817	2.14773	0.96415	1.77079	2.96523	2.11216	1.68222	7.43253	2.23604	4.00444	0.830481	3.98682	8.50605	22.7946	14.0046	24.9951	3.94997	22.9485	2.19842	1.63446	10.0048	1.46635	6.96591	3.19059	8.60883	5.38109	6.40331	4.29511	3.30803	0.232315	0.401673	3.84091	0.978122
[truncated: 337 more columns]

## Sheet: Fig. 5f
Sample ID		Indole (µg/g feces)
	Mice no.	1	2	3	4	5	6	7	8	9	10	11
S1 (Altromin)		57.0084	28.6299	19.2241	15.1644	11.466	23.2378	4.98513	6.08693	3.49864	14.4589	11.9029
S2 (D10012G)		67.1415	18.3205	49.6556	35.3897	22.9445	37.198	84.8713	48.7542	53.1325	34.3403	38.1814
S3 (Altromin)		11.9572	20.0254	27.4162	6.095	6.95971	13.0876	21.1672	7.1387	13.2677	16.9109	16.7412
S4 (-Pectin)		52.0117	67.7933	34.3259	30.3215	20.886	52.9753	69.7739	5.11765	31.6782	38.1718	22.3234
S5 (-Pectin)		75.2229	56.1719	38.0917	30.2961	39.4508	40.8032	36.5354	80.176	55.8099	14.2735	24.8949
S6 (+Pectin)		13.1007	61.7521	17.7688	30.2658	10.3785	13.1007	20.4416	10.9335	59.2281	49.8821	2.39575
S7 (+Pectin)		3.78971	5.90151	40.7692	5.57591	7.82132	10.6383	2.55032	1.3209	24.4097	3.87129	0
