# Supplementary material for: Dietary fibre directs microbial tryptophan metabolism via metabolic interactions in the gut microbiota
Source: Nat Microbiol. 2024 Jun 25;9(8):1964–78. doi: 10.1038/s41564-024-01737-3 (PMC11306097; doi:10.1038/s41564-024-01737-3)
Supplement: Supplementary file 8 — Metabolite source data. [file 41564_2024_1737_MOESM8_ESM.xlsx]

## Sheet: ED_Fig. 1a-b
	Trp (mM)				ILA (mM)				IAcrA (mM)				IPA (mM)
	Biological Replicate				Biological Replicate				Biological Replicate				Biological Replicate
	Replicate 1	Replicate 2	Replicate 3	Replicate 4	Replicate 1	Replicate 2	Replicate 3	Replicate 4	Replicate 1	Replicate 2	Replicate 3	Replicate 4	Replicate 1	Replicate 2	Replicate 3	Replicate 4
Medium	1.3427	2.04777	2.559		0.00017907	0	0		0	0	0		0.000195269	0	0
C. spo	0.045308	0.048197	0.138	0.1525	0.00920966	0	0.005	0.006	0.0292654	0.00746283	0.01	0.01	1.85668	3.0005	1.81	1.78
P. anaerobius	1.17118	1.11789	1.3756		0.266328	0.347282	0.136027		0.256327	0.144206	0.05501		2.57561	2.35154	1.0822

## Sheet: ED_Fig. 1c
	Serum
	Trp (µM)						ILA (µM)						IAcrA (µM)						IPA (µM)
	1	2	3	4	5	6	1	2	3	4	5	6	1	2	3	4	5	6	1	2	3	4	5	6
Germ free	28.5256	19.5377	16.8844	19.8792	11.8236		0.106687	0.150992	0.144007	0.105766	0.133228		0	0	0	0	0		0	0	0	0	0
C. sporogenes colonized	61.3131	69.119	69.1587	95.4349	70.632	71.1514	0.431159	0.484373	0.609725	0.93793	0.788045	0.773591	5.34223	4.08171	1.69932	3.70178	4.92366	3.5776	94.1602	94.7167	20.2215	42.8213	52.6209	53.4073
	Cecum
	Trp (µg/gm)						ILA (µg/gm)						IAcrA (µg/gm)						IPA (µg/gm)
	1	2	3	4	5	6	1	2	3	4	5	6	1	2	3	4	5	6	1	2	3	4	5	6
Germ free	37.572	21.3817	24.0541	46.2332			0.0581351	0.17035	0.0606922	0.0528187			0.280678	0.341583	0	0			0	0.308944	0	0.445021
C. sporogenes colonized	2.34625	1.2047	4.28473	4.37196	5.47648	2.3653	0.297205	0.075158	0.314171	0.269633	0.481862	0.292286	0.537579	0.244751	0.227271	0.125867	0.423131	0.097597	7.53951	3.57055	2.37879	2.56069	7.13649	4.01722
