# Supplementary material for: Dietary fibre directs microbial tryptophan metabolism via metabolic interactions in the gut microbiota
Source: Nat Microbiol. 2024 Jun 25;9(8):1964–78. doi: 10.1038/s41564-024-01737-3 (PMC11306097; doi:10.1038/s41564-024-01737-3)
Supplement: Supplementary file 9 — Metabolite source data and relative bacterial abundance. [file 41564_2024_1737_MOESM9_ESM.xlsx]

## Sheet: ED_Fig. 2a
			Trp (mM)				IPA (mM)
			Biological Replicate				Biological Replicate
			Replicate 1	Replicate 2	Replicate 3		Replicate 1	Replicate 2	Replicate 3
	Medium		1.3427	2.04777	2.559		0.000195269	0	0
Glucose supplementation in the growth medium (+glu %)	Glu-0.05%	C. sporogenes	0.045308	0.048197	0.138		1.85668	3.0005	1.81
	Glu-0.2%	C. sporogenes	0.0561603	0.0797867	0.0803845		4.25131	1.85136	1.97105
	Glu-0.4%	C. sporogenes	0.0662546	0.0884032	0.092726		4.49198	2.17689	1.75781
	Glu-0.6%	C. sporogenes	0.0951169	0.146357	0.131754		5.85385	2.0758	1.70774

## Sheet: ED_Fig. 2b
			Trp (mM)			ILA (mM)			IAcrA (mM)			IPA (mM)
			Biological Replicate			Biological Replicate			Biological Replicate			Biological Replicate
			Replicate 1	Replicate 2	Replicate 3	Replicate 1	Replicate 2	Replicate 3	Replicate 1	Replicate 2	Replicate 3	Replicate 1	Replicate 2	Replicate 3
	Medium		1.3427	2.04777	2.559	0.00017907	0	0	0	0	0	0.000195269	0	0
Glucose supplementation in the growth medium (+glu %)	Glu-0.05%	P. anaerobius	1.17118	1.11789	1.3756	0.266328	0.347282	0.136027	0.256327	0.144206	0.05501	2.57561	2.35154	1.0822
	Glu-0.2%	P. anaerobius	1.25468	1.1878	1.06897	0.144204	0.26685	0.219906	0.04763	0.146151	0.148866	0.949125	2.26346	2.22579
	Glu-0.4%	P. anaerobius	1.19461	0.994482	0.887685	0.391633	0.547978	0.543935	0.047343	0.110901	0.104955	0.398855	1.72963	1.54187
	Glu-0.6%	P. anaerobius	0.905823	0.604373	0.566983	0.390877	0.304103	0.381193	0.028627	0.0508973	0.0588048	0.813667	1.8957	2.70745

## Sheet: ED_Fig. 2c
Tryptophan supplementation in the growth medium (+Trp %)		Trp (µM)						ILA (µM)						IPA (µM)						IAcrA (µM)						Indole (µM)
		Six independent infant fecal samples						Six independent infant fecal samples						Six independent infant fecal samples						Six independent infant fecal samples						Six independent infant fecal samples
		4.1	25.11	23.11	17.9	9.11	12.11	4.1	25.11	23.11	17.9	9.11	12.11	4.1	25.11	23.11	17.9	9.11	12.11	4.1	25.11	23.11	17.9	9.11	12.11	4.1	25.11	23.11	17.9	9.11	12.11
	No Trp (YCFA)	326.106	351.743	337.531	282.996	307.411	268.203	22.8536	10.6811	151.93	58.4514	21.4406	41.9706	0.278824	0.260308	20.4711	0.671775	0.392234	0.846986	0.446554	0.492497	3.02725	0.19343	1.09351	0.32983	3.33334	2.96297	5.55556	3.33334	-1.48148	1.48149
	Trp-0.05%	1360.76	1195.31	1308.53	1019.33	1290.83	1187.47	37.9385	20.6685	790.187	223.858	65.9016	131.405	0.32864	0.361771	190.867	2.90886	0.435519	0.649595	0.349822	0.739179	19.0194	0.792231	0.174487	0.525757	-2.96296	4.07408	4.81482	-2.59259	-1.11111	6.66667
	Trp-0.1%	3724.72	4137.78	3649.13	3141.82	3066.98	3648.28	142.968	52.4347	1382.86	533.62	128.729	304.838	0.561392	2.22152	248.547	3.86093	0.583771	0.523124	0	0.309555	19.3513	0.30754	0.330762	0.694001	-1.85185	8.14815	3.70371	3.33334	-1.85185	7.03704
	Trp-0.2%	8503.56	8122.2	7698.88	6804.22	7273.24	6447.09	289.895	85.1425	2489.89	789.265	383.623	413.69	0.482109	0	227.521	6.72046	0	0.509187	0.456941	0.511291	22.5413	0.596853	0.815868	0.52827	0.740746	11.4815	11.1111	2.96297	-0.37037	8.14815

## Sheet: ED_Fig. 2d
		Relative abundance of bacterial species
		Actinomyces;__urogenitalis	Bifidobacterium	Lactobacillaceae;__Lacticaseibacillus	Klebsiella	Escherichia/Shigella	Clostridium_sensu_stricto	Bifidobacterium;__longum	Actinomycetaceae;__Schaalia	Coriobacteriaceae;__Senegalimassilia	Enterococcus	Enterococcus;__avium	Bifidobacterium;__bifidum	Peptostreptococcus. anaerobius	Bifidobacterium;__breve	Collinsella;__aerofaciens	Veillonella;__dispar	Lachnospiraceae;__Enterocloster	Bacteroides;__thetaiotaomicron	Peptoniphilus	Erysipelatoclostridium	Clostridiaceae_1	Others
4.1	No trp	0	0.001277	0.020801	0	0	0	0.189325	0	0	0.774179	0	0.000418	0	0	0	0	0	0	0	0		0.0137
	0.05% trp	0	0.000279	0.021916	0	0	0	0.074848	0	0	0.889957	0	0.000905	0.000116	0	0	0	0	0	0	0		0.0119
	0.1 % trp	0	0.00058	0.018248	0	0	0	0.160932	0	0	0.808516	0	0.000488	0	0	0	0	0	0	0	0		0.0111
	0.2 % trp	0	0.000627	0.015531	0	0.000371	0	0.153643	0	0	0.819984	0	0.000255	0	0	0	0	0	0	0	0		0.00945
25.11	No trp	0	0	0.003993	0	0	0.055904	0.00592	0	0	0.839718	0	0	0	0	0	0	0	0.015555	0.025723	0		0.0525
	0.05% trp	0	0	0.001788	0	0	0.039838	0.011422	0	0	0.895064	0	0	0	0	0	0	0	0.012212	0.022357	0		0.0172
	0.1 % trp	0	0	0.002368	0	0	0.018341	0.009008	0	0	0.921229	0	0	0	0	0	0	0	0.007081	0.018689	0		0.0232
	0.2 % trp	0	0	0.002206	0	0	0.009077	0.010726	0	0	0.936296	0	0	0	0	0	0	0	0.008451	0.012746	0		0.0201
23.11	No trp	0	0.000302	0.001532	0.002275	0.160956	0	0.031759	0	0	0.63045	0	0	0.07053	0	0.001114	0	0.001904	0	0	0.085016		0.0137
	0.05% trp	0	0	0.002136	0.002298	0.174839	0	0.017087	0	0	0.573292	0	0	0.135673	0	0.000882	0	0.00202	0	0	0.079305		0.0118
	0.1 % trp	0	0	0.002391	0.002182	0.186864	0	0.022984	0	0	0.576937	0	0	0.10872	0	0.00072	0	0.002531	0	0	0.082718		0.0134
	0.2 % trp	0	0	0.002809	0.00195	0.183405	0	0.017574	0	0	0.505363	0	0	0.131541	0	0.001184	0	0.002368	0	0	0.136881	0.002275	0.016
17.9	No trp	0	0	0	0	0.000604	0	0.004945	0	0	0.382621	0	0	0.000302	0.024586	0.106909	0	0.036681	0	0.000371	0.377722		0.0161
	0.05% trp	0	0	0	0	0.000232	0.002438	0.004504	0	0	0.323467	0	0	0.001764	0.018271	0.165877	0	0.034034	0	0.001045	0.38413		0.0178
	0.1 % trp	0	0	0	0	0.00137	0	0.003947	0	0	0.285044	0	0	0.000464	0.015578	0.188513	0	0.055161	0	0.002716	0.381947		0.0169
	0.2 % trp	0	0	0	0	0.000139	0	0.004365	0	0	0.351604	0	0	0.000813	0.018457	0.225333	0	0.044458	0	0.000488	0.298672		0.0149
9.11	No trp	0	0	0	0	0.000348	0	0	0	0	0.630961	0.177601	0.00123	0	0.023587	0	0	0	0	0.010169	0	0.048475	0.107
	0.05% trp	0	0	0	0	0.000186	0.000116	0	0	0	0.649046	0.225774	0.001045	0	0.00469	0	0	0	0	0.005061	0	0.013906	0.0998
	0.1 % trp	0	0	0	0	0.000859	0	0	0	0	0.640085	0.231973	0.000696	0	0.003831	0	0	0	0	0.008195	0	0.016042	0.0978
	0.2 % trp	0	0	0	0	0.000163	0	0	0	0	0.65608	0.184404	0.000673	0	0.032804	0	0	0	0	0.014974	0	0.015949	0.0934
12.11	No trp	0	0	0.000929	0	0.705182	0.000766	0.000534	0	0.000371	0.269884	0	0	0	0.001393	0	0.008265	0	0	0.000209	0		0.0085
	0.05% trp	0	0	0.001672	0	0.275387	0.078145	0.00065	0	0.006965	0.383735	0	0	0	0.000929	0	0.170497	0	0	0.001555	0		0.010679
	0.1 % trp	0	0	0.001207	0	0.325463	0.051168	0.000813	0	0.003691	0.28783	0	0	0	0.001114	0	0.238845	0	0	0.001555	0		0.004806
	0.2 % trp	0	0	0.000952	0	0.329781	0.030366	0.001068	0	0.003366	0.307517	0	0	0	0.000859	0	0.232739	0	0	0.001857	0		0.008845
