# Supplementary material for: Dietary fibre directs microbial tryptophan metabolism via metabolic interactions in the gut microbiota
Source: Nat Microbiol. 2024 Jun 25;9(8):1964–78. doi: 10.1038/s41564-024-01737-3 (PMC11306097; doi:10.1038/s41564-024-01737-3)
Supplement: Supplementary file 10 — Metabolite source data and relative bacterial abundance. [file 41564_2024_1737_MOESM10_ESM.xlsx]

## Sheet: ED_Fig. 3a
Glucose, maltose and cellobiose supplementation in the growth medium (+GMC %)			Indole (µM)			Tryptophan (µM)			ILA (µM)			IPA (µM)
			Biological Replicate of 23.11 fecal sample			Biological Replicate of 23.11 fecal sample			Biological Replicate of 23.11 fecal sample			Biological Replicate of 23.11 fecal sample
			Replicate 1	Replicate 2	Replicate 3	Replicate 1	Replicate 2	Replicate 3	Replicate 1	Replicate 2	Replicate 3	Replicate 1	Replicate 2	Replicate 3
	GMC-0.05%		256.275	138.889	232.73	3.31284	0	202.882	11.9074	0	10.5019	0.326933	0	2.68209
	GMC-0.1%		191.879	122.878	190.972	63.9916	8.76253	193.258	17.8673	58.4894	21.108	0	416.052	0.206358
	GMC-0.2%		6.79584	21.296	24.06	1213.49	726.423	666.252	39.1859	84.1834	36.27	0.284329	236.753	0
		All the data presented here is reproduced from the source data of the main figure 2, except for IPA.

## Sheet: ED_Fig. 3b
		Relative bacterial abundance
		Escherichia/Shigella	Enterocloster	Veillonella	Bacteroides	Enterococcus	Klebsiella	Erysipelatoclostridium	Peptostreptococcus	Bifidobacterium
Replicate 1	0.05% GMC	67.0548	8.14981	6.88996	5.67408	3.20601	2.72425	1.62881	0.118529	0
	0.1% GMC	56.9528	4.23503	8.87803	5.44929	16.0413	2.16459	1.35991	0.0506948	0.00080468
	0.2% GMC	43.4165	0.125896	7.60974	0.95215	6.34331	0.877545	38.9897	0.443901	0.0298421
Replicate 2	0.05% GMC	68.6016	4.92916	3.10418	9.01542	0.717793	2.44894	1.8281	6.3538	0.00156382
	0.1% GMC	61.7538	3.40375	6.71504	1.79885	7.03763	4.53833	1.81995	10.982	0.00200989
	0.2% GMC
Replicate 2	0.05% GMC	72.8521	4.13064	2.61131	7.06925	0.44022	2.03102	3.58751	0.104338	0.00571714
	0.1% GMC	63.8432	4.27482	5.53071	3.17172	7.24016	4.74198	7.01138	0.00239979	0.00079993
	0.2% GMC	51.9696	0.678497	4.9262	0.602498	2.80922	0.730689	36.5418	0.0448669	0.0164817
		0.2 % of #2 replicate is missing due to the loss of the sample during processing.
