# Supplementary material for: Dietary fibre directs microbial tryptophan metabolism via metabolic interactions in the gut microbiota
Source: Nat Microbiol. 2024 Jun 25;9(8):1964–78. doi: 10.1038/s41564-024-01737-3 (PMC11306097; doi:10.1038/s41564-024-01737-3)
Supplement: Supplementary file 11 — Metabolites source data and RT–qPCR data. [file 41564_2024_1737_MOESM11_ESM.xlsx]

## Sheet: ED_Fig. 4a
	Indole (µM)
	E. coli		B. thetaiotaomicron		C. sporogenes
	Replicate 1	Replicate 2	Replicate 1	Replicate 2	Replicate 1	Replicate 2
LB	125.364	118.546	57.1818	26.7273	5.36364	2.18182
LB+0.5 % glucose	0	0	0	0	2.18182	0.363636
LB+1% glucose	0	0	0	0	2.63636	2.18182

## Sheet: ED_Fig. 4b
	Growth medium
		Indole (µM)
		Replicate 1	Replicate 2
Control	mGAM	0	0
	mGAM+Pectin	0	0
B. theta+C. spo.	mGAM	0	0
	mGAM+Pectin	0	0
B. theta+P. anaero.	mGAM	0	0
	mGAM+Pectin	3.93617	0
B. theta+C. spo.+P. anaero.	mGAM	0	0
	mGAM+Pectin	0	0
B. theta+C. spo.+P. anaero. +E. coli	mGAM	141.809	112.872
	mGAM+Pectin	82.4468	77.9787

## Sheet: ED_Fig. 4c
Figure data: Log2-transformed fold-change values of the expression ratios relative to the average of 0.02% Trp condition of tnaA in E. coli (~24h)								Figure data: Log2-transformed fold-change values of the expression ratios relative to the average of 0.02% Trp condition of tnaA in B. thetaiotaomicron (~24h)
		tnaA								tnaA
	Biological replicate								Biological replicate
	Rep1	Rep2	Rep3						Rep1	Rep2	Rep3
0.02 % trp	-0.537623	0.125665	0.286981					0.02 % trp	-0.00506866	0.0255767	-0.0208956
0.02 % trp + pectin	-2.07255	-2.61422	-1.64364					0.02 % trp + pectin	-0.352375	-0.0274395	-0.278941
0.05 % trp	-0.0514711	0.440584	-1.23361					0.05 % trp	0.109019	0.152298	0.116815
0.05 % trp + pectin	-2.26599	-1.67778	-2.64843					0.05 % trp + pectin	-0.134802	-0.0354293	-0.181574
Statistics data: Expression ratios between tnaA and the geometric mean of the reference genes in E. coli (~24h)								Statistics data: Expression ratios between tnaA and the geometric mean of the reference genes in B. thetaiotaomicron (~24h)
		tnaA								tnaA
	Biological replicate								Biological replicate
	Rep1	Rep2	Rep3						Rep1	Rep2	Rep3
0.02 % trp	0.022715	0.0359734	0.0402294					0.02 % trp	9.52876	9.73333	9.4248
0.02 % trp + pectin	0.00783888	0.00538511	0.0105528					0.02 % trp + pectin	7.49008	9.38215	7.8812
0.05 % trp	0.031817	0.0447489	0.0140217					0.05 % trp	10.3129	10.6269	10.3688
0.05 % trp + pectin	0.00685524	0.010306	0.0052589					0.05 % trp + pectin	8.70929	9.33033	8.43147
