# Supplementary material for: Dietary fibre directs microbial tryptophan metabolism via metabolic interactions in the gut microbiota
Source: Nat Microbiol. 2024 Jun 25;9(8):1964–78. doi: 10.1038/s41564-024-01737-3 (PMC11306097; doi:10.1038/s41564-024-01737-3)
Supplement: Supplementary file 12 — Metabolite source data and relative bacterial abundance. [file 41564_2024_1737_MOESM12_ESM.xlsx]

## Sheet: ED_Fig. 5a
Animal #		Water intake (ml/week)
	Animals Diet	Week 1	Animals Diet	Week 2	Week 3
1	Normal Trp + Pectin	68	Normal Trp + Pectin	64	43
2		43		61	40
3		81		29	64
4		94		78	77
5		69		59	57
6		57	Normal Trp	52	47.8333
7		32		27	35
8		44		39	36.1667
9		75		92	73.5
10		40		50	50.1667
11		49	High Trp + Pectin	49	40.8333
12		47		53	42
13		60		56	63
14		66		63	50.1667
15		92		77	74.6667
16		46	High Trp	53	50.1667
17		59		63	44.3333
18		75		75	54.8333
19		52		59	36.1667
20		65		89	58.3333

## Sheet: ED_Fig. 5b
Animal #		Food intake (g/week)
	Animals Diet	Week 1	Animals Diet	Week 2	Week 3
1	Normal Trp + Pectin	28	Normal Trp + Pectin	29	34
2		30		33	19
3		30		35	27
4		25		28	33
5		18		26	28
6		30	Normal Trp	34	29.1667
7		26		23	23.3333
8		27		23	32.6667
9		34		29	31.5
10		26		25	24.5
11		25	High Trp + Pectin	22	30.3333
12		24		19	23.3333
13		24		20	33.8333
14		31		26	28
15		25		26	30.3333
16		32	High Trp	24	33.8333
17		31		27	28
18		35		31	28
19		30		23	19.8333
20		31		31	28

## Sheet: ED_Fig. 5c
Animal #		Dietary tryptophan intake (mg/week)
	Animals Diet	Week 1	Animals Diet	Week 2	Week 3
1	Normal Trp + Pectin	58.3047	Normal Trp + Pectin	60.387	70.4515
2		62.4693		68.7163	38.8698
3		62.4693		72.8809	55.8753
4		52.0578		58.3047	68.0222
5		37.4816		54.1401	58.3047
6		62.4693	Normal Trp	72.5982	62.2779
7		54.1401		49.1106	49.8223
8		56.2224		49.1106	69.7512
9		70.7986		61.922	67.2601
10		54.1401		53.3811	52.3134
11		52.0578	High Trp + Pectin	349.035	481.245
12		49.9755		301.439	370.189
13		49.9755		317.305	536.773
14		64.5516		412.496	444.226
15		52.0578		412.496	481.245
16		66.6339	High Trp	390.444	550.418
17		64.5516		439.25	455.518
18		72.8809		504.324	455.518
19		62.4693		374.176	322.659
20		64.5516		504.324	455.518

## Sheet: ED_Fig. 5d
Group	Animal #	Bacterial load-LOG10(16S copies/gm content)
		Caecum	Colon
Normal Trp + Pectin	1	10.8507	10.7144
	2	10.2817	11.2191
	3	10.9369	10.8281
	4	11.0818	10.8567
	5	10.9439	10.7098
Normal Trp	6	10.6723	10.7978
	7	10.9419	10.0228
	8	11.1407	11.0434
	9	10.8355	10.8376
	10	11.0797	10.8294
High Trp + Pectin	11	10.7954	10.6984
	12	10.8466	10.6396
	13	10.9613	10.8113
	14	11.0254	10.5401
	15	11.0335	11.1206
High Trp	16	10.7227	10.0661
	17	8.87789	10.8982
	18	11.0194	10.8538
	19	11.0184	11.0277
	20	10.6168	10.95

## Sheet: ED_Fig. 5e-i
Group	Animal #	Relative abundance of species in colon			Colon Indole conc. (µg/g)		Colon Indole conc. (µg/g) normalized to Colon E. coli (relative abundance)		IPA (µg/g content)
									Caecum	Colon
		E. coli	C. sporogenes	B. theta
Normal Trp + Pectin	1	0.526037	0.005008	0.468955	15.6044		29.7901		0.42185	0.497287
	2	0.366429	0.005707	0.627864					0.575039
	3	0.496096	0.003835	0.500069					0.55771	0.571731
	4	0.172	0.01283	0.815171	18.3583		107.324		0.42185	0.544807
	5	0.45418	0.006372	0.539448	16.9813		37.6027		0.570655	0.637117
Normal Trp	6	0.231164	0.135659	0.633176	25.243		109.619		0.93874	0.604486
	7	0.501125	0.031742	0.467133	7.34279		14.7048		2.77279	0.729511
	8	0.590795	0.031822	0.377383	21.1121		35.8159		0.557256	0.565734
	9	0.503411	0.106312	0.390278	30.7507		61.2629		0.547371	0.42185
	10	0.471552	0.050908	0.47754	27.9968		59.6439		0.739023	0.42185
High Trp + Pectin	11	0.493309	0.040671	0.466021	14.2275		29.0004		0.594767	0.579671
	12	0.475548	0.009027	0.515425	14.2275		30.0194		0.596545	0.514864
	13	0.569244	0.019533	0.411223	18.3583		32.343		0.638358	0.538893
	14	0.714897	0.016204	0.268899	22.4891		31.5294		0.525782	0.42185
	15	0.395855	0.027135	0.57701	19.7352		50.0246		0.568877	0.541994
High Trp	16	0.716053	0.14398	0.139967	40.3893		56.4976		0.42185	0.823186
	17	0.011068	0.318541	0.670391	37.6354		3416.52		1.21274	0.42185
	18	0.000751	0.369048	0.630201	34.8815		46645.3		2.94795	0.582318
	19	0.487423	0.126599	0.385978	48.6509		100.28		2.51162	1.64972
	20	0.419792	0.106611	0.473597					0.582153
