# Supplementary material for: Dietary fibre directs microbial tryptophan metabolism via metabolic interactions in the gut microbiota
Source: Nat Microbiol. 2024 Jun 25;9(8):1964–78. doi: 10.1038/s41564-024-01737-3 (PMC11306097; doi:10.1038/s41564-024-01737-3)
Supplement: Supplementary file 13 — Metabolite source data and relative bacterial abundance. [file 41564_2024_1737_MOESM13_ESM.xlsx]

## Sheet: ED_Fig. 6a
Feces ID	Indole (µM)				Tryptophan (µM)				ILA (µM)
	FibreMix	NoFibre	Pectin		FibreMix	NoFibre	Pectin		FibreMix	NoFibre	Pectin
19	71.6	633.6	93.6		3114,572*		3868,377*		68,11717*		42,56726*
94	303.6	457.6	125.6		3247.59	2052.03	3243.41		64.8091	62.4033	48.0701
115	11.6	389.6	23.6		3560.22	3083.13	3995.43		116.328	10.0814	66.4741
130	7.6	327.6	345.6		3357.69	2967.8	3803.27		72.8475	11.7691	66.4685
198	7.6	575.6	39.6		3691.03	2254.91	3761.11		49.2355	11.3621	49.4397
269	3.6	383.6	27.6		3121.26	2231.38	3716.54		295.108	5.40159	65.7845
306	11.6	491.6	89.6		3534.46	2029	3024.8		125.178	6.45923	54.7127
317	13.6	403.6	35.6		2942.38	2167.21	3618.11		22.586	9.27634	17.6634
388	217.6	485.6	239.6		3031.53	1865.64	2890.55		120.48	13.7455	628.545
	Data are reproduced from the source data of the main figure 5a-c.

## Sheet: ED_Fig. 6b
Feces ID		Bacterial relative abundance
		ASV_0005 (Bifidobacterium adolescentis)	ASV_0004 (Escherichia)	ASV_0001 (Enterococcus)	ASV_0022 (Bifidobacterium longum)	ASV_0040 (Escherichia)	ASV_0011 (Lactobacillus gasseri)	Others
19	FibreMix	77.2057	6.48627	4.37226	4.22802	1.76092	3.65857	2.2883
	NoFibre	4.93948	47.0697	22.524	0.473667	13.8672	4.42264	6.7033
	Pectin	30.0413	14.3411	16.4632	15.5587	3.43189	8.45017	11.7136
		ASV_0003 (Clostridium perfringens)	ASV_0004 (Escherichia)	ASV_0002 (Romboutsia)	ASV_0046 (Prevotella)	ASV_0071 (Prevotella)	Others
94	FibreMix	50.611	24.5526	0.049936	1.66364	0.843649	22.2792
	NoFibre	5.51353	28.7172	48.5115	0.045851	0.021288	17.1907
	Pectin	17.8447	11.9243	0.085161	26.2314	14.3242	29.5902
		ASV_0005 (Bifidobacterium adolescentis)	ASV_0032 (Lactobacillus delbrueckii)	ASV_0004 (Escherichia)	ASV_0001 (Enterococcus)	ASV_0012 (Pediococcus)	ASV_0031 (Clostridium)	Others
115	FibreMix	38.5541	24.3089	0.247808	12.1797	3.52569	0.368002	20.8158
	NoFibre	3.5432	3.1323	33.2257	16.5741	4.33371	0.218844	38.9722
	Pectin	15.3857	8.62901	1.73703	1.74128	14.8107	20.3927	37.3036
		ASV_0003 (Clostridium perfringens)	ASV_0007 (Lachnospira)	ASV_0002 (Romboutsia)	ASV_0045 (Limosilactobacillus)	ASV_0001 (Enterococcus)	Others
130	FibreMix	60.1631	0.028757	0.104758	8.84591	7.08556	23.7719
	NoFibre	12.4512	0.07695	47.4917	5.68989	5.47088	28.8194
	Pectin	4.54761	55.7132	0.395101	6.17016	8.13908	25.0349
		ASV_0003 (Clostridium perfringens)	ASV_0007 (Lachnospira)	ASV_0005 (Bifidobacterium adolescentis)	ASV_0004 (Escherichia)	ASV_0001 (Enterococcus)	Others
198	FibreMix	57.6233	3.3561	19.1423	2.99519	5.633	11.2501
	NoFibre	47.8696	0.018131	1.53508	12.3935	11.5877	26.596
	Pectin	10.1492	58.5148	8.73427	9.59331	2.91884	10.0895
		ASV_0011 (Lactobacillus gasseri)	ASV_0005 (Bifidobacterium adolescentis)	ASV_0004 (Escherichia)	ASV_0039 (Enterococcus)	ASV_0060 (Enterococcus avium)	Others
269	FibreMix	53.6998	22.9519	0.062585	4.25055	2.37613	16.659
	NoFibre	9.30895	2.98738	29.3965	17.8642	9.7004	30.7426
	Pectin	33.86	25.5247	9.91129	7.12989	3.89473	19.6794
		ASV_0005 (Bifidobacterium adolescentis)	ASV_0004 (Escherichia)	ASV_0007 (Lachnospira)	ASV_0022 (Bifidobacterium longum)	ASV_0054 (Ligilactobacillus)	ASV_0053 (Veillonella )	ASV_0002 (Romboutsia)	Others
306	FibreMix	41.0126	7.08711	0.00567	21.541	13.4787	0.00189	0.085045	16.7879
	NoFibre	2.27736	33.961	0.106864	0.314815	2.75824	10.5275	16.3184	33.7358
	Pectin	13.9451	7.82273	44.0238	3.25142	4.39027	7.67104	0.125995	18.7696
		ASV_0013 (Bifidobacterium catenulatum)	ASV_0001 (Enterococcus)	ASV_0004 (Escherichia)	ASV_0038 (Weissella)	ASV_0043 (Intestinimonas)	Others
317	FibreMix	45.4899	25.3167	3.47444	14.5541	0	11.1649
	NoFibre	4.96225	9.40805	27.3673	1.40386	20.6506	36.208
	Pectin	35.0045	15.021	9.58307	19.5592	0	20.8321
		ASV_0004 (Escherichia)	ASV_0005 (Bifidobacterium adolescentis)	ASV_0026 (Lachnospira)	ASV_0003 (Clostridium perfringens)	ASV_0007 (Lachnospira)	Others
388	FibreMix	22.2753	26.0266	1.73766	28.7752	0.841507	20.3437
	NoFibre	42.3392	0.2432	0.037415	1.8689	0.001871	55.5094
	Pectin	10.8652	15.2429	37.2849	5.15669	16.3454	15.105
