# Supplementary material for: Dietary fibre directs microbial tryptophan metabolism via metabolic interactions in the gut microbiota
Source: Nat Microbiol. 2024 Jun 25;9(8):1964–78. doi: 10.1038/s41564-024-01737-3 (PMC11306097; doi:10.1038/s41564-024-01737-3)
Supplement: Supplementary file 14 — Metabolite source data and relative bacterial abundance. [file 41564_2024_1737_MOESM14_ESM.xlsx]

## Sheet: ED_Fig. 7a
Sample ID		Bacterial load- LOG10(16S copies/g feces)
	Mice no.	1	2	3	4	5	6	7	8	9	10	11
S1 (Altromin)		9.90553	10.2305	9.99157	9.93635	10.0972	9.96299	9.60106	9.58433	9.18059	9.9667	10.0005
S2 (D10012G)		9.92899	8.7682	9.8646		9.17385	10.0094	9.27609	10.1859	9.95383	9.38691	10.0855
S3 (Altromin)		9.82184	10.2141	10.4574	10.0783	10.4241	10.0546	10.2237	9.76157	10.3001	10.3591	9.78323
S4 (-Pectin)		9.95621	9.75316	9.63803	9.62506	9.38214	9.73522	10.0086	9.0288	9.46478	9.60723	9.28846
S5 (-Pectin)		9.91973	9.89905	9.9786	10.1986	9.81282	9.73613	9.65556	9.97803	9.96772	9.73073	9.52125
S6 (+Pectin)		9.82584	10.0899	10.0427	10.2704	9.99035	10.014	9.73588	9.83415	10.3242	9.72396	9.60109
S7 (+Pectin)		9.98788	10.0414	9.97027	10.0106	9.84462	9.9621	9.56216	9.93208	10.2626	9.90134	9.27428

## Sheet: ED_Fig. 7b
Sample ID		Escherichia (ASV_0024) (LOG10 16S copies/g feces)
	Mice no.	1	2	3	4	5	6	7	8	9	10	11
S1 (Altromin)		4.6045	5.51983	5.58469	5.93182	9.16447	6.28568	5.72344	7.61201	8.5511	5.84128	7.61122
S2 (D10012G)		6.32825	5.17887	5.1563		8.13386	4.7084	7.50645	7.84086	8.5484	6.65239	6.96943
S3 (Altromin)		5.84973	6.06867	6.17926	7.01243	7.39889	5.60213	7.49343	8.31727	7.37276	6.73532	7.14196
S4 (-Pectin)		5.69775	6.59776	5.3911	6.62804	7.52328	4.95913	5.98017	6.79957	6.2539	5.58581	5.85564
S5 (-Pectin)		5.75815	5.6754	6.72373	6.39558	5.8956	5.6399	4.35453	6.43296	6.08532	6.17209	5.66048
S6 (+Pectin)		5.96666	6.01878	5.34516	7.13839	6.55576	5.60114	8.57532	7.49629	6.9643	7.91255	7.14626
S7 (+Pectin)		5.78284	6.26301	5.7689	7.1748	7.19203	5.47586	7.73471	6.48183	7.1592	6.81831	7.50148

## Sheet: ED_Fig. 7c
Sample ID		B. thetaiotaomicron (ASV_0006) (LOG10 16S copies/g feces)
	Mice no.	1	2	3	4	5	6	7	8	9	10	11
S1 (Altromin)		8.90072	8.96325	8.94537	8.79504	8.56832	8.88549	6.89118	7.49749	6.64328	7.41531	7.39074
S2 (D10012G)		8.4962	7.08287	8.87885		7.88391	8.56961	6.92666	7.74957	7.54712	7.25159	8.12798
S3 (Altromin)		8.79993	9.31115	9.26573	8.8141	9.14103	8.8887	7.70513	6.59849	7.83564	8.10329	7.24642
S4 (-Pectin)		8.53618	8.35617	8.33575	8.21663	7.7069	8.66763	7.85057	6.64867	7.4962	7.5617	7.16385
S5 (-Pectin)		8.68256	8.70366	8.52221	8.92897	8.10397	8.38933	7.58789	7.90383	7.53469	7.47039	7.4608
S6 (+Pectin)		8.40203	9.42929	9.05578	9.28271	8.55237	9.17447	7.78385	8.3006	8.76605	8.22452	7.73087
S7 (+Pectin)		8.51744	9.19571	9.02449	8.89003	8.81664	8.72358	7.77298	8.47526	8.78148	7.937	6.8981

## Sheet: ED_Fig. 7d-f
Sample ID		Tryptophan (µg/g feces)												IPA (µg/g feces)												ILA (µg/g feces)
	Mice no.	1	2	3	4	5	6	7	8	9	10	11		1	2	3	4	5	6	7	8	9	10	11		1	2	3	4	5	6	7	8	9	10	11
S1 (Altromin)		7.52855	18.6234	16.116	10.8959	28.2808	34.4412	12.6053	11.9194	45.4604	12.5109	11.8018		2.65996	1.5	4.92309	3.47212	1.5	5.46827	1.5	1.5	1.5	1.5	9.10876		11.242	0.5	2.10353	23.6606	3.31594	0.5	2.31893	1.80681	0.5	3.48363	5.4809
S2 (D10012G)		36.3313	30.2667	45.0707		10.0079	20.4221	41.8734	61.1885	53.9194	29.3993	39.8005		1.5	1.5	6.97325		1.5	1.5	1.5	5.67418	1.5	1.5	1.5		0.5	1.65672	1.15142		0.5	1.53691	0.5	1.3527	1.9178	0.5	0.5
S3 (Altromin)		6.05022	7.74979	26.12	13.282	12.3359	9.92781	13.2255	27.975	13.0968	14.4732	7.64526		23.3634	18.2879	11.8857	13.9951	4.43889	21.3025	4.07654	1.5	20.4169	12.8871	9.78396		7.09516	0.5	4.1486	12.762	0.5	0.5	0.5	2.92637	0.5	0.5	0.5
S4 (-Pectin)		16.5883	20.9645	27.4256	61.863	49.0711	16.7315	34.6273	23.6965	24.8471	73.2444	20.0924		1.5	1.5	1.5	6.16582	2.83378	3.63048	1.5	2.90482	4.91642	1.5	1.5		0.5	0.5	1.45279	0.5	1.58817	0.5	0.5	0.5	0.5	5.84611	4.52057
S5 (-Pectin)		20.2754	13.6704	17.4927	23.7774	36.6815	36.4708	59.5956	14.4267	32.2428	54.1645	22.8659		6.94333	1.5	5.01033	6.87703	1.5	1.5	2.84496	5.07803	1.5	7.19045	5.1373		0.5	0.5	0.5	0.5	1.17645	0.5	4.23196	0.5	0.5	2.13506	0.5
S6 (+Pectin)		52.4878	37.6138	13.0022	34.9485	69.3837	70.3577	44.9124	18.9045	142.332	34.6918	45.4004		7.42647	5.45354	1.5	1.5	4.98636	1.5	3.1793	4.54819	1.5	2.76348	3.56661		1.71299	2.75627	0.5	2.7479	7.90153	5.63338	0.5	0.5	10.5806	0.5	0.5
S7 (+Pectin)		29.253	9.75107	89.238	27.3615	47.3118	28.2457	27.2636	37.0132	49.7007	31.026	38.2244		1.5	3.20819	1.5	1.48584	1.5	1.5	1.5	6.62849	2.68226	1.5	5.62304		0.5	0.5	3.0896	0.5	0.5	0.5	0.5	0.5	0.5	1.38064	0.5
